# Supplementary material for: Single Cell‐Pair Proteomics for Decoding Immune‐Cancer Cell Interactions
Source: Adv Sci (Weinh). 2025 Jan 22;12(11):2414769. doi: 10.1002/advs.202414769 (PMC11923901; doi:10.1002/advs.202414769)
Supplement: Supplementary file 2 — Supplemental Table 1 [file ADVS-12-2414769-s003.xlsx]

## Sheet: Fig.2c
Fig.2c
The diameters of single NK92MI cells (n = 50) and single K562 cells (n = 50)
Number	K562/μm	NK92MI/μm
1	16.634	14.482
2	16.87	17.212
3	16.097	14.5
4	17.408	15.044
5	15.584	14.142
6	13.944	14.281
7	17.215	18.026
8	15.424	16.602
9	16.178	12.797
10	13.41	14.986
11	15.913	10.953
12	14.608	12.305
13	14.764	14.489
14	16.27	13.998
15	14.673	13.702
16	14.623	16.813
17	14.444	15.348
18	13.651	14.45
19	15.92	15.096
20	17.846	17.759
21	16.598	15.526
22	17.809	15.092
23	14.142	13.026
24	16.961	16.852
25	14.142	12.961
26	16.961	16.107
27	14.129	15.149
28	14.711	15.093
29	14.242	14.101
30	17.212	13.577
31	17.56	12.649
32	13.796	13.551
33	16.589	14.306
34	16.582	14.822
35	15.26	14.406
36	17.608	14.174
37	14.108	14.165
38	16.077	14.444
39	16.09	14.765
40	15.966	12.047
41	15.463	11.852
42	16.936	15.252
43	13.392	13.944
44	18.12	13.511
45	17.718	14.101
46	14.806	13.577
47	17.287	15.093
48	16.587	15.149
49	13.64	16.107
50	15.479	14.325
Mean	15.7489	14.5342
Min	13.392	10.953
Max	18.12	18.026
Median	15.943	14.447

## Sheet: Fig.2d
Fig.2d
Cell pair diameter (μm）	Density
22-24	0.0012
24-26	0.008
26-28	0.0542
28-30	0.1596
30-32	0.1794
32-34	0.0802
34-36	0.0172
36-38	0.0002

## Sheet: Fig.2e
Fig.2e
Pairing success rate (%)	The tip inner diameter of the probe
	20 μm	25 μm	30 μm	35 μm	40 μm
1	0	0	80	93.3333	66.6667
2	0	0	80	93.3333	60
3	0	13.3333	73.3333	86.6667	53.3333
Mean	0	4.44444	77.7778	91.1111	60
SD	0	7.698	3.849	3.849	6.66667

## Sheet: Fig.2g
Fig.2g
Pairing success rate (%)	The flow rate of liquid injection
	0.5 nL/s	1 nL/s	3 nL/s	5 nL/s	10 nL/s
1	73.3333	100	86.6667	60	53.3333
2	73.3333	93.3333	86.6667	53.3333	46.6667
3	80	100	66.6667	46.6667	40
Mean	75.5556	97.7778	80	53.3333	46.6667
SD	3.849	3.849	11.547	6.66667	6.66667

## Sheet: Fig. 4a
Fig. 4a
DAY0	Labeling efficiency (%)
1	1.96078
2	0.447427
3	0.205761
Average	0.871324
SD	0.776656
DAY1	Labeling efficiency (%)
1	84.1981
2	66.9683
3	77.9703
Average	76.3789
SD	7.12347
DAY3	Labeling efficiency (%)
1	92.8685
2	80.5054
3	86.6516
Average	86.6752
SD	5.04722
DAY7	Labeling efficiency (%)
1	87.5
2	89.876
3	88.8087
Average	88.7282
SD	0.971677
DAY14	Labeling efficiency (%)
1	94.2431
2	93.9609
3	97.6661
Average	95.29
SD	1.68406

## Sheet: Fig.4c
Fig.4c
Name	Protein Groups	Group
20231128_SILAC_NK+K562_2G_DIA_20230928_B2_1_13154.d	1102	Cytotoxic
20231128_SILAC_NK+K562_2K_DIA_20230928_B3_1_13155.d	1280	Cytotoxic
20231128_SILAC_NK+K562_3B_DIA_20230928_B4_1_13156.d	1151	Cytotoxic
20231129_SILAC_NK+K562_2E_DIA_20230928_B7_1_13181.d	1235	Cytotoxic
20231129_SILAC_NK+K562_2L_DIA_20230928_B6_1_13180.d	1139	Cytotoxic
20231130_SILAC_NK+K562_10I_DIA_20230928_B1_1_13191.d	1199	Cytotoxic
20231204_SILAC_NK+K562_2D_DIA_20230928_B1_1_13216.d	1085	Cytotoxic
20231204_SILAC_NK+K562_3E_DIA_20230928_B2_1_13217.d	1142	Cytotoxic
20231212_SILAC_NK+K562_11E_DIA_20230928_F1_1_13335.d	1203	Cytotoxic
20231212_SILAC_NK+K562_11F_DIA_20230928_F2_1_13336.d	1089	Cytotoxic
20231128_SILAC_NK+K562_2F_DIA_20230928_B1_1_13153.d	1333	None-cytotoxic
20231128_SILAC_NK+K562_2H_DIA_20230928_B6_1_13158.d	1099	None-cytotoxic
20231128_SILAC_NK+K562_2I_DIA_20230928_B7_1_13159.d	1157	None-cytotoxic
20231128_SILAC_NK+K562_2L_DIA_20230928_B8_1_13160.d	1273	None-cytotoxic
20231128_SILAC_NK+K562_3D_DIA_20230928_C1_1_13161.d	1209	None-cytotoxic
20231128_SILAC_NK+K562_3F_DIA_20230928_B5_1_13157.d	1290	None-cytotoxic
20231129_SILAC_NK+K562_2B_DIA_20230928_B5_1_13179.d	1296	None-cytotoxic
20231129_SILAC_NK+K562_2G_DIA_20230928_B4_1_13178.d	1328	None-cytotoxic
20231129_SILAC_NK+K562_2H_DIA_20230928_B3_1_13177.d	1293	None-cytotoxic
20231129_SILAC_NK+K562_3C_DIA_20230928_B2_1_13176.d	1339	None-cytotoxic
20231130_SILAC_NK+K562_10B_DIA_20230928_B2_1_13192.d	1316	None-cytotoxic
20231130_SILAC_NK+K562_10E_DIA_20230928_B3_1_13193.d	1209	None-cytotoxic
20231130_SILAC_NK+K562_10F_DIA_20230928_B4_1_13194.d	1221	None-cytotoxic
20231130_SILAC_NK+K562_10G_DIA_20230928_B5_1_13195.d	1282	None-cytotoxic
20231130_SILAC_NK+K562_10H_DIA_20230928_B6_1_13196.d	1070	None-cytotoxic
20231130_SILAC_NK+K562_10J_DIA_20230928_B7_1_13197.d	1233	None-cytotoxic
20231130_SILAC_NK+K562_10K_DIA_20230928_B8_1_13198.d	1206	None-cytotoxic
20231130_SILAC_NK+K562_11D_DIA_20230928_C1_1_13199.d	1165	None-cytotoxic
20231130_SILAC_NK+K562_11E_DIA_20230928_C2_1_13200.d	1106	None-cytotoxic
20231130_SILAC_NK+K562_11F_DIA_20230928_C3_1_13201.d	1274	None-cytotoxic
20231204_SILAC_NK+K562_2B_DIA_20230928_B3_1_13218.d	1302	None-cytotoxic
20231204_SILAC_NK+K562_2G_DIA_20230928_B4_1_13219.d	1281	None-cytotoxic
20231204_SILAC_NK+K562_2H_DIA_20230928_B5_1_13220.d	1330	None-cytotoxic
20231204_SILAC_NK+K562_2J_DIA_20230928_B6_1_13221.d	1245	None-cytotoxic
20231204_SILAC_NK+K562_2L_DIA_20230928_B7_1_13222.d	1267	None-cytotoxic
20231204_SILAC_NK+K562_3B_DIA_20230928_B8_1_13223.d	1256	None-cytotoxic
20231204_SILAC_NK+K562_3D_DIA_20230928_C1_1_13224.d	1324	None-cytotoxic
20231204_SILAC_NK+K562_3F_DIA_20230928_C2_1_13225.d	1235	None-cytotoxic
20231212_SILAC_NK+K562_10B_DIA_20230928_F3_1_13337.d	1209	None-cytotoxic
20231212_SILAC_NK+K562_10C_DIA_20230928_F4_1_13338.d	1243	None-cytotoxic
20231212_SILAC_NK+K562_10I_DIA_20230928_F5_1_13339.d	1054	None-cytotoxic
20231212_SILAC_NK+K562_10J_DIA_20230928_F6_1_13340.d	1016	None-cytotoxic
20231212_SILAC_NK+K562_10L_DIA_20230928_F7_1_13341.d	1029	None-cytotoxic

## Sheet: Fig.5a
Fig.5a
Sample	UMAP_1	UMAP_2	Group	Clusters
[2] 20231128_2G_13154	-13.3829	-10.3376	Cytotoxic	Cluster H1
[5] 20231128_2K_13155	-13.7146	-11.1357	Cytotoxic	Cluster H1
[7] 20231128_3B_13156	-14.2518	-10.5886	Cytotoxic	Cluster H1
[11] 20231129_2E_13181	-12.7256	-9.85928	Cytotoxic	Cluster H1
[14] 20231129_2L_13180	-13.7641	-10.3585	Cytotoxic	Cluster H1
[21] 20231130_10I_13191	-14.1495	-10.991	Cytotoxic	Cluster H1
[28] 20231204_2D_13216	-13.4672	-9.75373	Cytotoxic	Cluster H1
[35] 20231204_3E_13217	-14.0167	-10.0216	Cytotoxic	Cluster H1
[42] 20231212_11E_13335	-13.0987	-10.006	Cytotoxic	Cluster H1
[43] 20231212_11F_13336	-13.8135	-10.7452	Cytotoxic	Cluster H1
[1] 20231128_2F_13153	4.2652	2.54531	None-cytotoxic	Cluster H2
[3] 20231128_2H_13158	2.88962	4.76219	None-cytotoxic	Cluster H2
[4] 20231128_2I_13159	4.70839	5.31712	None-cytotoxic	Cluster H2
[6] 20231128_2L_13160	3.91078	5.12552	None-cytotoxic	Cluster H2
[8] 20231128_3D_13161	5.72902	4.89608	None-cytotoxic	Cluster H2
[9] 20231128_3F_13157	3.23808	0.726737	None-cytotoxic	Cluster H2
[10] 20231129_2B_13179	3.58607	1.12194	None-cytotoxic	Cluster H2
[12] 20231129_2G_13178	4.11233	1.22385	None-cytotoxic	Cluster H2
[13] 20231129_2H_13177	4.06759	3.76031	None-cytotoxic	Cluster H2
[15] 20231129_3C_13176	2.6329	3.62655	None-cytotoxic	Cluster H2
[16] 20231130_10B_13192	5.67626	3.98424	None-cytotoxic	Cluster H2
[17] 20231130_10E_13193	3.3929	4.93585	None-cytotoxic	Cluster H2
[18] 20231130_10F_13194	2.65967	4.29423	None-cytotoxic	Cluster H2
[19] 20231130_10G_13195	4.81931	3.2267	None-cytotoxic	Cluster H2
[20] 20231130_10H_13196	5.75496	1.69419	None-cytotoxic	Cluster H2
[22] 20231130_10J_13197	4.67409	1.93665	None-cytotoxic	Cluster H2
[23] 20231130_10K_13198	5.12643	2.39021	None-cytotoxic	Cluster H2
[24] 20231130_11D_13199	3.22111	1.43304	None-cytotoxic	Cluster H2
[25] 20231130_11E_13200	2.82531	0.509592	None-cytotoxic	Cluster H2
[26] 20231130_11F_13201	5.0586	4.57661	None-cytotoxic	Cluster H2
[27] 20231204_2B_13218	5.36653	3.3624	None-cytotoxic	Cluster H2
[29] 20231204_2G_13219	4.84128	4.20477	None-cytotoxic	Cluster H2
[30] 20231204_2H_13220	3.28157	2.2383	None-cytotoxic	Cluster H2
[31] 20231204_2J_13221	4.49599	2.95297	None-cytotoxic	Cluster H2
[32] 20231204_2L_13222	2.01276	3.98704	None-cytotoxic	Cluster H2
[33] 20231204_3B_13223	2.74614	1.12228	None-cytotoxic	Cluster H2
[34] 20231204_3D_13224	5.24359	3.86146	None-cytotoxic	Cluster H2
[36] 20231204_3F_13225	2.80019	1.88279	None-cytotoxic	Cluster H2
[37] 20231212_10B_13337	4.32227	4.50166	None-cytotoxic	Cluster H2
[38] 20231212_10C_13338	2.33793	4.20425	None-cytotoxic	Cluster H2
[39] 20231212_10I_13339	5.35772	5.29848	None-cytotoxic	Cluster H2
[40] 20231212_10J_13340	5.94288	2.17308	None-cytotoxic	Cluster H2
[41] 20231212_10L_13341	5.28711	1.92078	None-cytotoxic	Cluster H2

## Sheet: Fig.5b
Fig.5b
Cluster H2/Cluster H1
Gene symbol	Log2(Cluster H2/Cluster H1)	Adjusted p value	Curve_y	Label
HBZ	-2.52537	0.000545679	1.35257	down
AKR1C1	-2.2715	5.2451e-09	1.36032	down
TPI1	-1.95569	1.83787e-14	1.37398	down
RANBP1	-1.93412	4.58512e-16	1.37515	down
PPIA	-1.85528	1.83974e-14	1.37975	down
LDHB	-1.84265	4.24522e-14	1.38054	down
HSP90AB1	-1.81304	5.20512e-13	1.38246	down
RPL19	-1.80091	2.96024e-11	1.38327	down
CDCP2	-1.78082	0.000122586	1.38465	down
GAPDH	-1.77159	4.87201e-14	1.3853	down
EEF2	-1.70568	3.11072e-13	1.39026	down
NME2	-1.6148	3.03019e-10	1.39813	down
NME1-NME2	-1.6148	3.03019e-10	1.39813	down
TAGLN2	-1.59576	7.15194e-15	1.39996	down
HSP90AA1	-1.58656	1.80331e-10	1.40087	down
RAN	-1.58462	4.0817e-15	1.40106	down
CRKL	-1.57366	2.66698e-10	1.40217	down
ANP32B	-1.53911	1.88017e-10	1.40584	down
RPS19	-1.53186	1.95225e-11	1.40664	down
RPS15A	-1.51551	3.60324e-13	1.40849	down
ENO2	-1.51224	1.19458e-10	1.40887	down
EEF1A1	-1.49893	1.53219e-10	1.41044	down
SSB	-1.46823	5.75412e-13	1.41425	down
NASP	-1.46806	2.67641e-14	1.41427	down
LSM3	-1.46019	6.40097e-14	1.41529	down
LDHA	-1.45866	5.8272e-13	1.41549	down
PSME3	-1.45073	7.4942e-05	1.41653	down
ENO1	-1.44737	1.25633e-12	1.41699	down
PAFAH1B3	-1.44168	5.86669e-08	1.41776	down
TXN	-1.44159	7.15194e-15	1.41777	down
CMPK1	-1.43976	4.35092e-09	1.41802	down
HSPB1	-1.43951	8.64685e-10	1.41805	down
PTMA	-1.4388	4.99608e-14	1.41815	down
EIF5A	-1.42771	6.91066e-14	1.41969	down
GSTP1	-1.4265	2.07234e-12	1.41986	down
BLVRB	-1.41516	2.30556e-07	1.42148	down
RPSA	-1.40092	1.74955e-05	1.42358	down
PHGDH	-1.39401	6.58696e-05	1.42463	down
NME1	-1.38737	2.35625e-10	1.42565	down
UBE2L3	-1.37656	1.11347e-09	1.42736	down
PRDX1	-1.36716	4.78033e-14	1.42888	down
CCT4	-1.35771	6.91066e-14	1.43044	down
STMN1	-1.35495	1.27199e-11	1.4309	down
GARS1	-1.35203	3.39544e-12	1.4314	down
FSCN1	-1.33851	1.20805e-09	1.43374	down
PFN1	-1.33637	1.00192e-13	1.43411	down
PGD	-1.33341	7.15194e-15	1.43464	down
KRT17	1.30447	0.00383752	1.44001	up
EIF4A1	-1.29904	1.27199e-11	1.44107	down
ACTB	-1.28123	1.95308e-10	1.44465	down
CKB	-1.27512	0.000307976	1.44592	down
PA2G4	-1.27324	3.96611e-14	1.44632	down
PAICS	-1.27018	2.13936e-13	1.44697	down
NCL	-1.26469	7.15194e-15	1.44815	down
ALDOA	-1.26383	7.44069e-06	1.44833	down
HSPA1A	-1.26311	6.206e-13	1.44849	down
HSPA1B	-1.26311	6.206e-13	1.44849	down
MIF	-1.24949	2.03574e-13	1.45151	down
HSPA2	-1.24252	3.03019e-10	1.45311	down
RPS23	-1.23606	9.87084e-11	1.45462	down
RPS28	-1.23514	3.39544e-12	1.45483	down
ST13	-1.23075	1.72232e-09	1.45588	down
ANP32A	-1.22111	8.7797e-08	1.45823	down
CCT5	-1.22107	1.25633e-12	1.45824	down
MAT2A	-1.21349	1.95225e-11	1.46013	down
HNRNPD	-1.20531	3.30514e-08	1.46223	down
PRDX2	-1.20228	3.74294e-10	1.46302	down
RPL8	-1.20167	1.36555e-09	1.46318	down
EFTUD2	-1.19783	1.52836e-09	1.4642	down
ATIC	1.19535	0.000500588	1.46486	up
SERBP1	-1.18986	4.99608e-14	1.46635	down
RPL9	-1.18851	3.08666e-09	1.46672	down
RPL22	-1.18567	1.55509e-12	1.4675	down
IGF2BP1	-1.18401	1.41244e-08	1.46796	down
PCMT1	-1.17693	2.552e-06	1.46996	down
MDH1	-1.17155	5.43952e-10	1.47151	down
TKT	1.15814	0.140173	1.4755	non
UBE2N	-1.15033	1.83974e-14	1.47791	down
NUDT5	-1.14874	7.54955e-11	1.4784	down
RPLP0	-1.14516	1.3786e-12	1.47954	down
RPS3	-1.14503	2.65834e-13	1.47958	down
HMGA1	-1.14258	0.000131613	1.48036	down
TALDO1	-1.13974	1.22805e-08	1.48128	down
EEF1G	-1.13706	3.84418e-13	1.48216	down
HUWE1	-1.13426	6.03585e-06	1.48308	down
MCM7	-1.12882	2.68444e-10	1.4849	down
RPS18	-1.12351	1.41541e-10	1.48672	down
YWHAZ	-1.12269	1.904e-10	1.487	down
CALM1	-1.12253	2.66698e-10	1.48705	down
CALM2	-1.12253	2.66698e-10	1.48705	down
CALM3	-1.12253	2.66698e-10	1.48705	down
SET	-1.12204	2.66698e-10	1.48722	down
GLRX3	-1.12141	1.18039e-05	1.48744	down
PTBP3	-1.10545	2.14994e-05	1.49316	down
UBA2	-1.10359	9.11091e-11	1.49385	down
HNRNPA2B1	-1.10073	5.07612e-09	1.49492	down
EEF1D	-1.08359	1.88836e-09	1.50158	down
RPS20	-1.08002	2.18856e-12	1.50303	down
PSMD11	-1.07901	4.12957e-08	1.50344	down
RPL38	-1.07745	1.65459e-09	1.50408	down
PSMD7	-1.07552	9.08491e-06	1.50488	down
RPS16	-1.06491	1.384e-10	1.50939	down
IMPDH2	-1.06268	1.02921e-10	1.51036	down
PARK7	-1.06103	6.57385e-05	1.51108	down
POTEE	-1.05323	7.0335e-08	1.51458	down
PPA2	-1.05007	3.68205e-05	1.51603	down
CCDC124	-1.04998	1.6756e-06	1.51608	down
HBA1	-1.04472	0.012091	1.51854	down
HBA2	-1.04472	0.012091	1.51854	down
RPLP2	-1.04112	3.49871e-07	1.52025	down
GDI2	-1.03865	6.89512e-14	1.52145	down
RPS24	-1.03396	2.57117e-08	1.52375	down
ACTA2	-1.03298	4.75159e-07	1.52424	down
HNRNPDL	-1.03176	6.62806e-09	1.52485	down
RPS29	-1.03148	3.30514e-08	1.52499	down
HSPA8	-1.03021	1.39647e-09	1.52562	down
EIF3F	-1.02817	1.38226e-09	1.52666	down
HNRNPA1	-1.01684	2.54862e-08	1.53258	down
RPL13	-1.01528	7.28281e-10	1.53342	down
CCT2	-1.01516	2.95856e-10	1.53348	down
TPM3	-0.999117	1.28306e-07	1.54249	down
YWHAB	-0.998772	1.46856e-09	1.54269	down
EIF4H	-0.996767	5.91751e-07	1.54386	down
EIF3A	-0.996488	1.15321e-07	1.54403	down
RPS9	-0.992462	4.53326e-10	1.54643	down
PNP	-0.99056	2.54133e-11	1.54758	down
KARS1	-0.989426	0.000104523	1.54827	down
HNRNPA0	-0.984154	1.55319e-05	1.55154	down
CDC37	-0.983347	2.33462e-06	1.55204	down
RPS27A	-0.979554	8.41279e-09	1.55446	down
TFAM	0.978986	0.00224564	1.55482	up
MAT2B	-0.978329	3.08666e-09	1.55525	down
PRDX6	-0.967197	2.96024e-11	1.56265	down
TBCA	-0.966875	6.87541e-05	1.56287	down
ALDOC	-0.965886	5.07264e-07	1.56355	down
TCP1	-0.964533	4.11317e-11	1.56449	down
RPS14	-0.963207	7.32692e-11	1.56541	down
RPL27	-0.960075	1.47197e-06	1.56762	down
CACYBP	-0.954746	0.00384657	1.57146	down
STIP1	-0.954392	1.3767e-12	1.57172	down
PRKCSH	0.9543	0.00143601	1.57179	up
CLIC1	-0.948766	0.00222277	1.5759	down
CCT6A	-0.936101	5.82329e-11	1.58582	down
RPS25	-0.935365	3.12048e-08	1.58642	down
CLTC	-0.926493	0.000323751	1.59383	down
RPL7A	-0.921662	6.77409e-07	1.59803	down
YBX1	-0.92054	4.71796e-07	1.59902	down
CCT3	-0.915469	3.50968e-07	1.6036	down
PGK1	-0.91433	1.61993e-11	1.60464	down
CAND1	-0.913139	2.43756e-07	1.60574	down
EIF2S1	-0.903717	9.16474e-07	1.61475	down
AHCY	-0.895755	1.33603e-06	1.62279	down
DDX39A	-0.893959	7.05292e-13	1.62466	down
CCT8	-0.886254	2.17999e-11	1.63293	down
CFL1	-0.883168	2.95856e-10	1.63637	down
UBE2K	-0.882893	1.14845e-07	1.63668	down
EPRS1	-0.877888	1.94176e-07	1.64241	down
AKR1C3	-0.874543	6.27064e-05	1.64636	down
PSMD1	-0.873535	7.11833e-06	1.64756	down
TUBB2A	-0.872691	1.95533e-10	1.64858	down
EIF3D	-0.871565	5.25316e-07	1.64994	down
WDR1	0.865582	0.000307222	1.65738	up
MAPK1	-0.865135	1.36844e-06	1.65795	down
RPL12	-0.863341	4.2835e-08	1.66025	down
RPL26	-0.857642	6.94877e-07	1.66776	down
CAPRIN1	-0.856681	3.58722e-07	1.66906	down
HINT1	-0.85616	2.57199e-05	1.66977	down
RACK1	-0.854835	1.73817e-08	1.67158	down
ACTG1	-0.851957	1.80836e-05	1.67557	down
HSPA4	-0.84296	1.36844e-06	1.68863	down
SEC61B	0.841668	0.000607536	1.69058	up
RPS5	-0.838302	6.57385e-05	1.69576	down
RPL36	-0.836628	8.32666e-07	1.69838	down
EDF1	-0.834697	1.0895e-07	1.70146	down
RPS11	-0.831991	2.49244e-06	1.70584	down
RPS4X	-0.820082	1.0197e-10	1.72635	down
CCT7	-0.81901	3.50968e-07	1.72829	down
RPS2	-0.818573	1.43193e-09	1.72909	down
PPA1	-0.818462	4.18526e-07	1.7293	down
GPI	-0.818441	2.14994e-05	1.72933	down
PKM	-0.813196	0.00122773	1.73918	down
NUDC	-0.812757	2.66698e-10	1.74002	down
RPL23A	-0.811299	1.3049e-09	1.74285	down
RPS6	-0.807233	0.000103629	1.75093	down
RPS21	-0.805275	0.000225235	1.75493	down
OLA1	-0.80217	2.51408e-07	1.76142	down
ARF3	-0.79992	1.95079e-10	1.76624	down
FKBP1A	-0.798888	3.27332e-05	1.76848	down
PSMC5	-0.797792	1.51199e-07	1.77089	down
CAPZA1	-0.794975	1.01899e-06	1.77719	down
RPL15	-0.794707	2.81448e-07	1.7778	down
RPL29	-0.792286	1.53939e-05	1.78337	down
FKBP4	-0.792253	5.03085e-07	1.78344	down
CSTB	-0.791618	1.70569e-05	1.78493	down
RPS8	-0.790146	8.10957e-09	1.7884	down
G6PD	-0.784312	0.000112684	1.80266	down
TARS1	-0.774113	3.34354e-05	1.82971	down
RPL37A	-0.771632	1.16136e-05	1.83674	down
RPL11	-0.771105	2.46694e-07	1.83825	down
EIF2S2	-0.771067	2.67176e-06	1.83836	down
SNRPB	-0.767967	0.000721191	1.84747	down
FARSB	-0.767386	0.0202757	1.8492	non
SARS1	-0.767107	3.73716e-06	1.85004	down
KRT8	-0.766593	0.0232287	1.8516	non
EIF3CL	-0.759079	9.94292e-07	1.87536	down
MCM5	-0.756056	0.000223199	1.8855	down
PSMD14	-0.752847	2.07929e-08	1.89668	down
RPL31	-0.751116	1.23873e-06	1.90288	down
PSMA7	-0.750498	5.56198e-07	1.90513	down
PCBP1	-0.749892	7.54955e-11	1.90735	down
PSMD13	-0.749147	0.000517722	1.9101	down
HNRNPK	-0.747966	1.75325e-07	1.91451	down
TUBA1C	-0.747762	2.18003e-05	1.91528	down
HMGB1	-0.747502	6.94877e-07	1.91627	down
JPT2	-0.746572	1.71331e-05	1.9198	down
HMBS	-0.744379	0.0105417	1.92832	down
VASP	0.741072	0.00346828	1.94161	up
TUBB4B	-0.740576	2.67241e-08	1.94365	down
RPL27A	-0.739265	5.03085e-07	1.94911	down
SUB1	-0.735069	5.05452e-07	1.96722	down
RPL28	-0.732626	8.86733e-08	1.97824	down
RPL35	-0.732287	1.51069e-05	1.9798	down
PFDN1	-0.731374	0.000923974	1.98404	down
SNRPE	-0.731134	1.30428e-07	1.98516	down
ETF1	-0.725027	2.44834e-07	2.01499	down
PCBP2	-0.722543	2.46013e-10	2.02788	down
XRCC5	-0.719958	3.50942e-11	2.04179	down
SHMT2	0.718395	0.00086581	2.05047	up
SUMO2	-0.717748	9.7464e-06	2.05413	down
SAR1A	-0.717062	0.000701623	2.05803	down
PARP1	-0.713034	2.97861e-05	2.08184	down
CSE1L	-0.712664	0.00139919	2.08411	down
SLC25A3	0.710622	0.00019418	2.09683	up
YWHAE	-0.707826	5.25562e-07	2.11494	down
SARNP	-0.706324	1.56031e-05	2.12502	down
RPL17	-0.70478	3.33737e-07	2.13564	down
RPL4	-0.702553	3.61802e-07	2.15144	down
PSMB2	-0.697435	8.21589e-05	2.19014	down
RNH1	-0.697193	0.00086581	2.19205	down
APEX1	-0.691345	0.0007625	2.24103	down
FEN1	-0.6898	1.18903e-05	2.25488	down
TRIM28	-0.689309	2.18695e-06	2.25938	down
SEPTIN2	-0.687199	1.38169e-05	2.27916	down
RPL35A	-0.68683	1.1002e-06	2.2827	down
LARP1	-0.684929	3.21512e-05	2.30137	down
PTBP1	-0.683879	8.46467e-07	2.31198	down
SPCS3	0.683559	0.0266157	2.31527	non
PSMC3	-0.683556	6.67035e-07	2.3153	down
SSRP1	-0.682619	0.00412333	2.32503	down
PSMA2	-0.678038	6.57023e-06	2.37543	down
FUBP3	-0.675544	0.0044367	2.40501	non
KIF2C	-0.674514	0.000152317	2.41771	down
SLC25A6	0.671995	0.00235479	2.45003	up
NARS1	-0.670396	0.00157385	2.47154	down
PCNA	-0.670353	4.28813e-06	2.47213	down
XRCC6	-0.668092	3.10208e-07	2.50397	down
MAPRE1	-0.666244	6.85027e-07	2.53132	down
GZMA	0.665312	0.00148757	2.54559	up
DDX39B	-0.659451	0.000409333	2.64352	down
MARS1	-0.657839	6.04367e-06	2.67322	down
LASP1	-0.654563	9.4132e-05	2.73781	down
L3MBTL1	-0.654154	0.054041	2.7463	non
RPL23	-0.650031	5.96564e-06	2.83788	down
MTPN	-0.649105	1.47197e-06	2.86006	down
TUBB	-0.648633	7.44069e-06	2.87162	down
EEF1B2	-0.648434	5.89161e-07	2.87654	down
RCC1	-0.647731	0.00191785	2.89419	non
YWHAQ	-0.644622	0.000604694	2.9772	down
PGAM1	-0.643296	7.70915e-06	3.01532	down
ZC3HAV1	-0.643173	1.89777e-05	3.01893	down
HNRNPAB	-0.64311	0.00368076	3.02079	non
HBG1	-0.643012	0.182208	3.02371	non
TMEM109	-0.642986	0.0636735	3.02446	non
APOA1	0.636347	0.0019129	3.24713	non
AK2	-0.634356	0.00086581	3.3256	non
NAP1L4	-0.634191	0.00673526	3.33238	non
RUVBL2	0.630952	0.0822041	3.47546	non
RPL10A	-0.629299	6.53555e-05	3.55649	down
BAX	-0.62827	0.00470953	3.61009	non
RDX	-0.627783	0.000133139	3.63636	down
PSMD12	-0.62659	0.00203801	3.7033	non
GTF3C4	0.625138	0.0844116	3.79013	non
NPM1	-0.62263	5.59864e-05	3.95583	down
RPL7	-0.620967	3.82714e-07	4.07844	down
HSPH1	-0.620498	3.33829e-06	4.11515	down
DDB1	-0.617617	0.000131613	4.36343	non
IPO5	-0.617574	0.00101294	4.36739	non
KRT6A	0.616547	0.00185783	4.46712	non
SERPING1	0.615758	7.45728e-05	4.54827	non
EIF4B	-0.615394	0.00179103	4.58712	non
CHORDC1	-0.612877	0.00413639	4.88345	non
PPAT	-0.611413	0.00933339	5.08169	non
CUTA	-0.60272	0.122125	6.93235	non
TXNRD1	-0.602155	0.000191801	7.1174	non
DNAJB1	-0.601369	3.5173e-05	7.39608	non
RPL21	-0.599663	1.81276e-06	8.10372	non
RPS10	-0.597656	7.22133e-05	9.179	non
RPL34	-0.594938	3.68551e-06	11.3251	non
SRSF2	-0.594652	0.00142664	11.622	non
PSMA1	-0.594136	7.19041e-07	12.2026	non
H1-5	-0.591758	0.000889792	16.0171	non
PGLS	-0.591505	0.000131613	16.5864	non
RPS17	-0.589429	0.0257801	23.6893	non
ANXA1	-0.588731	0.0439932	27.8395	non
DNM1L	-0.584473	0.00187997	-203.103	non
PSMD4	-0.58158	0.000307222	-28.2622	non
RBM39	-0.57708	0.00035071	-11.3852	non
RAB10	-0.569934	0.0506472	-5.35303	non
RPL18	-0.569439	2.2189e-05	-5.14065	non
MTA2	-0.569134	0.000501671	-5.01671	non
SRSF3	-0.567834	3.62164e-07	-4.53719	non
CORO1C	-0.561479	0.0211529	-2.95721	non
RPL36A	-0.561365	0.00971755	-2.9367	non
FDPS	-0.561364	0.0507775	-2.9366	non
ALOX5AP	0.555046	0.00186709	-2.04159	non
RPN1	0.553955	0.000339559	-1.92402	non
PABPC4	-0.553718	0.00101569	-1.89955	non
G3BP1	-0.553418	1.56678e-06	-1.86911	non
RUVBL1	-0.553127	2.85577e-07	-1.84007	non
GART	-0.552955	0.0231609	-1.82319	non
USP14	-0.552586	0.0014185	-1.78763	non
DOCK2	0.550568	0.00343523	-1.60641	non
LRPPRC	0.550001	0.000742536	-1.55924	non
GCN1	-0.546292	0.0137576	-1.28492	non
PPM1G	-0.545904	3.98707e-05	-1.25926	non
HNRNPC	-0.54374	0.00483104	-1.12481	non
LYZ	0.543624	0.000885953	-1.11803	non
XPO1	-0.542406	1.34497e-05	-1.04878	non
SNRNP70	-0.540258	0.000113337	-0.935897	non
PSMA5	-0.539405	8.03218e-06	-0.89401	non
RPS3A	-0.538238	3.00735e-05	-0.839179	non
FARSA	-0.538187	0.00560258	-0.83683	non
DARS1	-0.537739	0.000234126	-0.816541	non
SND1	-0.536902	0.000742536	-0.779682	non
HPRT1	-0.536556	0.0044367	-0.764815	non
GLS	0.53588	0.00123808	-0.736371	non
KPNB1	-0.535649	0.000123184	-0.72683	non
VARS1	-0.534488	0.0105417	-0.68016	non
RPA2	-0.533501	0.000426602	-0.642185	non
PSMC2	-0.531294	0.000892652	-0.562257	non
LMNB2	0.529722	0.000205316	-0.509251	non
MTA1	0.528163	0.01469	-0.459558	non
LARS1	-0.527687	0.00159456	-0.444913	non
ERP44	-0.526576	0.108822	-0.411692	non
HMGB2	-0.522676	0.0066798	-0.304461	non
CAPZA2	-0.520017	0.00954809	-0.23872	non
HADHA	0.519598	0.00276465	-0.228854	non
SSR4	0.518527	0.000579375	-0.204181	non
SLIRP	-0.517543	0.144205	-0.18221	non
MSN	-0.516505	0.000793221	-0.159723	non
RAD23B	-0.515277	0.000138906	-0.133987	non
F2	0.514953	0.0386206	-0.127338	non
SRSF11	0.514877	0.00181952	-0.125806	non
CIRBP	-0.514618	0.0058381	-0.120555	non
EMD	-0.513792	0.00242242	-0.104054	non
UBE2V2	-0.512665	0.0153809	-0.082144	non
RPL14	-0.512592	1.4331e-07	-0.0807495	non
SNRPD1	-0.512314	0.0251611	-0.0754521	non
RAB5A	-0.511104	0.0285424	-0.052913	non
RPL32	-0.509899	0.00438388	-0.0311741	non
RARS1	-0.508233	0.0231609	-0.00224955	non
RPL13A	-0.503155	0.000175228	0.0786494	non
FBXL8	-0.5011	0.30954	0.108607	non
RBX1	-0.500545	1.01618e-05	0.116435	non
SNRPD2	-0.495545	4.68142e-05	0.182675	non
RCAN2	0.494828	0.0564922	0.191579	non
PSMB6	-0.494133	0.0450751	0.200067	non
RPL10	-0.49297	0.0015322	0.21398	non
PPP2R1A	-0.492079	7.0221e-05	0.224407	non
GFPT1	-0.491002	0.000469032	0.236755	non
MCM6	-0.490968	0.000697982	0.237134	non
H1-4	-0.490204	0.0200707	0.245717	non
EIF4G2	-0.485211	0.00780121	0.29854	non
AARS1	0.48504	0.284862	0.300258	non
PABPC1	-0.482048	2.84499e-05	0.329352	non
CAD	-0.481344	4.68142e-05	0.335948	non
KRT14	0.480174	0.0072152	0.346723	non
S100A6	0.479557	0.0427445	0.352313	non
SNRPA	-0.478972	0.000164868	0.35755	non
AIFM1	0.476283	0.1539	0.380897	non
SERPINB12	0.475226	0.053619	0.38976	non
DNAJC7	-0.474806	0.0236381	0.393231	non
RPS27L	-0.474417	0.00417538	0.396423	non
ECM1	0.474086	0.01469	0.399124	non
CASP3	-0.473677	0.0171485	0.402443	non
BTG3	0.472785	0.144234	0.409583	non
ANP32E	0.471789	0.110651	0.417428	non
SLC2A1	-0.469056	0.0914631	0.438267	non
ACTBL2	-0.468356	0.176896	0.443444	non
DDX42	-0.468279	0.043788	0.444012	non
CAP1	-0.467601	0.00712639	0.448962	non
OAT	-0.466447	0.189785	0.45726	non
U2AF2	-0.465399	0.000449687	0.464657	non
COL3A1	0.464986	0.140519	0.467531	non
JPT1	-0.463462	0.00327336	0.477987	non
PSMD2	-0.463121	0.022422	0.480291	non
ABCF2	-0.462007	0.00826053	0.487729	non
ABCF2-H2BK1	-0.462007	0.00826053	0.487729	non
ZNF207	-0.461756	0.00356	0.489384	non
ATP5F1A	0.460017	9.19647e-05	0.500681	non
SRM	-0.459778	0.00157385	0.502209	non
IPO9	-0.459021	4.25382e-05	0.507014	non
DDX5	-0.454294	1.81234e-05	0.535737	non
YARS1	-0.453804	0.0709388	0.538596	non
CNPY2	-0.453644	0.124171	0.539522	non
ATAD3A	0.449879	0.0315224	0.560748	non
ATP5F1B	0.448683	0.000433985	0.567242	non
ILF2	-0.448412	0.000420677	0.5687	non
TPM4	-0.448125	0.00273596	0.570236	non
MAD2L1	-0.447273	0.000217845	0.574761	non
SNRPD3	-0.442895	0.00101294	0.597138	non
DUT	-0.441966	0.000967429	0.601712	non
LGALS1	-0.441046	0.0316065	0.606182	non
HNRNPH3	-0.440562	0.00283404	0.608512	non
PEBP1	-0.439248	0.000995227	0.614756	non
PREX1	-0.437522	0.0290169	0.622792	non
ZZEF1	0.436797	0.0622843	0.626109	non
HNRNPF	-0.43574	6.7894e-05	0.630888	non
RCC2	-0.43437	0.00086581	0.636987	non
ALDH1A1	-0.434045	0.386557	0.638416	non
U2AF1	-0.4322	0.119021	0.646417	non
LOC102724594	-0.4322	0.119021	0.646417	non
USP39	-0.430722	0.0262181	0.65269	non
PDCD6IP	-0.430705	0.00057288	0.652764	non
PPP2CA	-0.430496	0.00478761	0.653641	non
SFPQ	-0.430233	0.000263598	0.654742	non
IMMT	0.429489	0.105564	0.657832	non
PRSS3	0.427958	0.00551988	0.664104	non
SNRPB2	-0.427043	0.0049644	0.667796	non
PSMA4	-0.419518	0.000652452	0.696598	non
VWF	0.418891	0.23317	0.69888	non
CFAP74	0.418677	0.155855	0.699655	non
PHB2	0.417877	0.00590956	0.702536	non
IL1RAP	0.413393	0.0277219	0.718177	non
ATP5F1D	0.411391	0.0282315	0.724897	non
PSMC1	-0.410071	0.0236935	0.729246	non
RHOC	-0.409739	0.129079	0.73033	non
HADH	0.406325	0.182208	0.741236	non
HSPA9	0.403939	0.000468065	0.748614	non
NPM3	-0.403526	0.000426602	0.749873	non
STAT3	-0.403103	0.0101319	0.751154	non
COMP	0.39995	0.01111	0.760526	non
CSTA	0.398861	0.00940446	0.76369	non
ATP1A1	0.39795	0.00156759	0.766306	non
CPB2	0.396993	0.107551	0.769029	non
PSMD3	-0.396873	0.0851003	0.769369	non
CNDP2	-0.396722	0.000296387	0.769794	non
TIMM13	-0.393875	0.0249391	0.777708	non
RPS15	-0.393027	0.00265176	0.780021	non
ARPC4	-0.392426	0.000308529	0.781649	non
CDK1	-0.390414	0.0488777	0.787019	non
GNAI3	0.387367	0.0460576	0.794946	non
HNRNPR	-0.386439	0.00218724	0.797311	non
CANX	0.384935	0.000421975	0.8011	non
ELAVL1	-0.384362	0.00283404	0.802526	non
GLOD4	-0.380747	0.0660014	0.81135	non
NUP93	-0.377751	0.206825	0.81843	non
PDGFRA	-0.376302	0.660658	0.821782	non
YWHAG	-0.37376	0.102611	0.82755	non
RBBP4	-0.373501	0.000889792	0.828131	non
DAD1	0.372995	0.0165267	0.829259	non
PSMC6	-0.372666	0.00383689	0.82999	non
FLG2	0.371507	0.040121	0.832549	non
HSPD1	0.370826	0.000166425	0.834039	non
ABCE1	-0.36901	0.206825	0.837966	non
ACTR2	0.365949	0.20328	0.844436	non
FKBP3	-0.364979	0.0660221	0.846451	non
SRI	-0.364841	0.00131411	0.846735	non
EZR	-0.36464	0.0615457	0.847151	non
FUBP1	-0.364596	0.00782471	0.847241	non
MATR3	-0.361686	0.044459	0.853154	non
C3	0.360731	0.00166219	0.855062	non
ANXA6	0.360182	0.012471	0.856152	non
TMPO	0.359151	0.0507494	0.858182	non
MTHFD1	-0.358601	0.00439962	0.85926	non
MILR1	0.357551	0.16305	0.861298	non
MROH7	0.35739	0.33842	0.86161	non
VCP	-0.356898	0.00293201	0.862557	non
SFXN1	0.35683	0.00717506	0.862688	non
TRAP1	0.356399	0.00131085	0.863515	non
EIF4A3	-0.356274	0.000757954	0.863755	non
PSMB9	0.353669	0.0420096	0.868678	non
SLC3A2	-0.353537	0.100956	0.868926	non
HNRNPH1	-0.353513	0.00624893	0.868971	non
ACLY	-0.352865	0.0589687	0.870176	non
PTPN1	-0.350744	0.107551	0.874078	non
HBB	0.350586	0.297608	0.874365	non
CDC42	-0.348953	0.00344181	0.877318	non
PSMB1	-0.348816	0.01111	0.877565	non
PSMB5	-0.348757	0.023067	0.87767	non
SUGT1	-0.347571	0.147824	0.879785	non
ITIH2	0.346894	0.0141758	0.880983	non
NAPA	0.345248	0.30954	0.883867	non
OTUB1	-0.345144	0.161379	0.884048	non
GLUD1	0.342106	0.0801271	0.889264	non
TNPO1	-0.341773	0.000446085	0.889827	non
KIF5B	-0.341527	0.110317	0.890243	non
SF1	-0.341104	0.00907209	0.890957	non
ACAA2	0.340768	0.0421697	0.89152	non
CP	0.340603	0.0342812	0.891797	non
KRT5	0.340081	0.0301295	0.892669	non
HSPE1	0.339777	0.00103735	0.893175	non
C1D	0.33943	0.214492	0.893752	non
GMPS	-0.339153	0.263928	0.89421	non
UCK1	0.337937	0.00751226	0.896213	non
BSG	0.337094	0.029249	0.897591	non
NOP56	-0.335248	0.100644	0.900573	non
ARCN1	-0.334374	0.0117459	0.90197	non
CARHSP1	-0.334276	0.000423008	0.902125	non
DDX17	-0.333182	0.00120064	0.903859	non
PSME1	0.332673	0.0105643	0.90466	non
DCD	0.332622	0.0172441	0.90474	non
HNRNPL	-0.331984	0.00204957	0.905739	non
SERPINF1	0.330817	0.198714	0.907554	non
SKP1	-0.330497	0.0433943	0.908049	non
TUFM	0.326607	0.000923974	0.913966	non
DBI	-0.325147	0.106511	0.916142	non
PRDX3	0.324869	0.00525953	0.916553	non
ACOT7	-0.323085	0.0731939	0.919172	non
PDIA3	0.321982	0.0171485	0.920773	non
TMED9	0.321697	0.245889	0.921186	non
FKBP5	-0.320366	0.0478306	0.923096	non
DLD	0.316355	0.0202249	0.92874	non
TMX2	-0.314936	0.241863	0.930696	non
HADHB	-0.314755	0.230991	0.930944	non
LCP1	0.310897	0.0337142	0.936154	non
C1QBP	0.310668	0.00933339	0.936458	non
H2AZ1	-0.310636	0.00057288	0.9365	non
RAP1B	-0.309574	0.0202625	0.937906	non
H1-2	-0.308789	0.0855872	0.938939	non
DSP	0.306304	0.41415	0.942167	non
LMAN2	0.305044	0.0309698	0.943783	non
EIF1AY	-0.304251	0.159339	0.944792	non
DDX1	-0.304215	0.0556479	0.944839	non
PSAPL1	0.302817	0.0509483	0.946604	non
EIF2A	-0.300686	0.0947786	0.94926	non
PRPF19	-0.300183	0.0206459	0.949881	non
VAPA	-0.297688	0.257206	0.952931	non
H2BC11	0.297518	0.226191	0.953137	non
VDAC3	0.297357	0.0380052	0.953332	non
PCNP	-0.29674	0.0161201	0.954076	non
RPL30	-0.296673	0.00139749	0.954157	non
HCLS1	0.295798	0.0236935	0.955206	non
BCLAF1	0.293151	0.175952	0.958343	non
APOC2	0.292263	0.177417	0.959383	non
FLG	0.291905	0.01469	0.9598	non
SH2D1A	0.291571	0.400606	0.960188	non
NUDT21	-0.291434	0.0246842	0.960348	non
TARDBP	-0.290737	0.147824	0.961155	non
SRSF1	-0.289302	0.016409	0.962804	non
GOT2	0.288382	0.04526	0.963853	non
ATP5PO	0.287642	0.0585779	0.964692	non
ARPC1B	-0.287539	0.00826053	0.964809	non
PLCB2	0.287064	0.0708136	0.965345	non
CATSPERD	0.286114	0.356074	0.966412	non
GGH	0.285624	0.22404	0.96696	non
ARPC2	-0.285612	0.280985	0.966974	non
PRMT6	0.284429	0.0855872	0.968288	non
NAT10	-0.284316	0.2313	0.968414	non
HSPA5	0.284159	0.00991525	0.968587	non
LUC7L2	-0.281107	0.171463	0.971927	non
ROS1	0.280675	0.392598	0.972394	non
CHTOP	-0.279997	0.0671903	0.973124	non
COX4I1	0.279908	0.126757	0.97322	non
CACNA1B	0.279177	0.169019	0.974004	non
ACTR3	-0.279052	0.172376	0.974137	non
LAP3	-0.275385	0.167784	0.97801	non
KRT2	0.27375	0.0768518	0.979707	non
EFHD2	-0.272962	0.0834074	0.980518	non
SERPINF2	-0.272857	0.262182	0.980625	non
HSPB11	-0.272519	0.105822	0.980972	non
USO1	-0.272038	0.133185	0.981464	non
RPN2	0.270557	0.00451668	0.982969	non
FASN	-0.270318	0.034728	0.983211	non
RANGAP1	0.269019	0.215442	0.984518	non
RPL3	-0.268369	0.0899213	0.985167	non
ETFA	0.264405	0.0816538	0.989074	non
CALR	0.263716	0.07018	0.989742	non
EIF4G1	-0.263402	0.112088	0.990047	non
RPS27	0.260414	0.251568	0.99291	non
FLNA	-0.259567	0.0433152	0.993712	non
SERPINB1	-0.259511	0.304878	0.993764	non
H3C14	0.259204	0.0238274	0.994054	non
H3C15	0.259204	0.0238274	0.994054	non
H3C13	0.259204	0.0238274	0.994054	non
ECH1	0.258163	0.0812009	0.995032	non
CYB5B	0.25719	0.0883822	0.995941	non
SRRM2	-0.256126	0.303266	0.996928	non
SVEP1	0.254518	0.160664	0.998407	non
CUL1	0.253393	0.472322	0.999434	non
LMNB1	0.251617	0.0624057	1.00104	non
ARPC3	-0.251355	0.024081	1.00128	non
SAFB	-0.25121	0.437852	1.00141	non
SSBP1	0.25011	0.157692	1.00239	non
DNAJA2	-0.247826	0.315832	1.00441	non
TPD52L2	-0.245824	0.403647	1.00617	non
API5	-0.244995	0.379788	1.00688	non
C9	0.244583	0.332984	1.00724	non
KRT1	0.24383	0.172376	1.00789	non
GMFG	0.243741	0.395038	1.00797	non
LETM1	-0.243577	0.265262	1.00811	non
TCOF1	0.243404	0.41415	1.00825	non
CAT	-0.243085	0.113542	1.00853	non
APMAP	0.242217	0.148701	1.00927	non
PRDX5	-0.240866	0.140519	1.01041	non
PFDN2	-0.24053	0.5304	1.0107	non
FUS	-0.240487	0.0633109	1.01073	non
CS	0.240425	0.351531	1.01079	non
EWSR1	-0.239704	0.136096	1.01139	non
RPL5	-0.239435	0.153351	1.01162	non
EIF2B1	-0.234689	0.0151797	1.01554	non
SF3B3	-0.234328	0.191736	1.01583	non
RBM3	-0.233745	0.2067	1.01631	non
TRA2B	0.233155	0.0998213	1.01678	non
S100A11	0.232412	0.340511	1.01738	non
TMX1	0.226582	0.133185	1.022	non
EIF3H	-0.226506	0.206825	1.02206	non
LBR	0.225203	0.0872927	1.02307	non
PHB1	0.223403	0.0432515	1.02445	non
PDIA4	0.223199	0.148676	1.02461	non
WARS1	-0.222603	0.275319	1.02506	non
HNRNPM	-0.222289	0.0438161	1.0253	non
SYNCRIP	-0.221902	0.159339	1.02559	non
LYPLA1	-0.220443	0.0470569	1.0267	non
HLA-A	0.220382	0.058336	1.02674	non
KIR2DS4	0.220023	0.174992	1.02701	non
KPNA2	-0.218665	0.0964414	1.02803	non
TOMM22	0.217973	0.112323	1.02854	non
UBA1	-0.217683	0.115572	1.02876	non
ME2	0.217224	0.381738	1.0291	non
VCL	-0.217064	0.140519	1.02922	non
DEFA1	0.216784	0.433566	1.02942	non
DEFA1B	0.216784	0.433566	1.02942	non
APOE	0.216005	0.364704	1.03	non
SACM1L	-0.215211	0.589312	1.03058	non
RRM1	0.214659	0.535234	1.03098	non
PRSS1	0.214526	0.0947786	1.03108	non
ABCF1	-0.213371	0.263928	1.03192	non
TOPORS	0.212498	0.399551	1.03255	non
DDOST	0.208373	0.138022	1.03549	non
H1-3	-0.207749	0.435206	1.03593	non
SLC9A3R1	0.207475	0.0921959	1.03612	non
PDCD5	-0.205652	0.341009	1.03739	non
WAS	0.204492	0.112793	1.0382	non
HSD17B4	-0.202008	0.423462	1.0399	non
SEPTIN9	-0.201638	0.17134	1.04015	non
ATP5F1C	0.200608	0.249386	1.04085	non
FN1	0.200482	0.115848	1.04094	non
ELOC	-0.199589	0.332984	1.04154	non
GIMAP4	-0.197776	0.17134	1.04276	non
MCM2	-0.194355	0.368561	1.04502	non
AHSG	0.193189	0.148072	1.04578	non
SRRT	-0.192969	0.30954	1.04592	non
CALML5	0.191753	0.292529	1.04671	non
ITIH3	0.190988	0.641964	1.04721	non
VPS4B	-0.190504	0.403647	1.04752	non
SSR1	-0.190178	0.637589	1.04773	non
VTN	0.190129	0.41937	1.04776	non
SF3B1	0.187672	0.250892	1.04932	non
SMC4	-0.18759	0.336377	1.04938	non
GIGYF2	-0.186758	0.206825	1.0499	non
FBLN1	0.186234	0.197099	1.05023	non
NMBR	0.184646	0.0550337	1.05123	non
COL6A3	0.183122	0.718584	1.05218	non
RSL1D1	0.18054	0.17134	1.05376	non
SLC1A5	0.178609	0.204339	1.05494	non
H4C9	0.17746	0.0232287	1.05563	non
H4C1	0.17746	0.0232287	1.05563	non
H4C4	0.17746	0.0232287	1.05563	non
H4C6	0.17746	0.0232287	1.05563	non
H4C12	0.17746	0.0232287	1.05563	non
H4C11	0.17746	0.0232287	1.05563	non
H4C3	0.17746	0.0232287	1.05563	non
H4C8	0.17746	0.0232287	1.05563	non
H4C2	0.17746	0.0232287	1.05563	non
H4C5	0.17746	0.0232287	1.05563	non
H4C13	0.17746	0.0232287	1.05563	non
H4C14	0.17746	0.0232287	1.05563	non
H4C16	0.17746	0.0232287	1.05563	non
H4C15	0.17746	0.0232287	1.05563	non
TUBA4A	-0.177279	0.14236	1.05574	non
CAPN1	0.175552	0.548709	1.05678	non
NOLC1	0.175105	0.144205	1.05704	non
H2AC21	-0.173523	0.434544	1.05798	non
THBS1	0.173102	0.430468	1.05823	non
RAB14	0.172198	0.506652	1.05876	non
ACO2	0.170449	0.174992	1.05978	non
DHX15	-0.169592	0.319166	1.06028	non
DSG1	0.167211	0.532178	1.06165	non
HYOU1	0.166689	0.260272	1.06195	non
UQCRC1	-0.165455	0.473932	1.06266	non
S100A9	0.164585	0.559018	1.06315	non
MYL12A	0.162533	0.474725	1.0643	non
MYL12B	0.162533	0.474725	1.0643	non
RNF213	0.162201	0.268641	1.06449	non
ARPC5	-0.160833	0.487517	1.06525	non
RPL6	-0.160343	0.311092	1.06552	non
SUPT16H	-0.160084	0.292388	1.06567	non
TLN1	-0.158688	0.215108	1.06644	non
SF3A1	-0.158685	0.167403	1.06644	non
MAP1B	0.158198	0.427214	1.06671	non
COX5A	0.156098	0.422527	1.06786	non
SLC25A5	0.156055	0.372722	1.06788	non
ITIH1	0.155685	0.636046	1.06808	non
TPT1	-0.154445	0.364704	1.06875	non
SERPINC1	0.153292	0.115572	1.06937	non
FTSJ3	-0.151499	0.321761	1.07033	non
PARD3	0.151466	0.487936	1.07035	non
PPIB	0.148737	0.218097	1.07179	non
PSME2	0.148547	0.517008	1.07189	non
ESYT1	0.148134	0.516158	1.07211	non
ACTN4	-0.147054	0.315832	1.07267	non
ACAT1	0.146914	0.25331	1.07274	non
EIF3B	-0.146822	0.37917	1.07279	non
KHSRP	-0.145343	0.245889	1.07356	non
PGM2	-0.144673	0.445403	1.07391	non
RAB1A	-0.143757	0.301286	1.07438	non
SMARCA5	0.14349	0.596137	1.07452	non
DDX18	-0.14265	0.673467	1.07495	non
H2AC8	0.141797	0.214492	1.07538	non
H2AC4	0.141797	0.214492	1.07538	non
ERH	-0.141265	0.255939	1.07565	non
CBX3	-0.141215	0.673773	1.07568	non
NOP58	0.140746	0.216326	1.07591	non
BCAP31	-0.1406	0.5635	1.07599	non
IQGAP1	-0.139344	0.340587	1.07662	non
MCM3	-0.13793	0.357238	1.07733	non
MYH9	0.136756	0.703885	1.07792	non
DECR1	-0.136427	0.45711	1.07808	non
ALB	0.136319	0.393569	1.07814	non
MTHFD2	-0.136065	0.554937	1.07826	non
DDX21	0.135234	0.219073	1.07867	non
CD99	0.13449	0.161692	1.07904	non
RBM14	-0.133985	0.559189	1.07929	non
RBM14-RBM4	-0.133985	0.559189	1.07929	non
FAH	-0.132094	0.455999	1.08022	non
TFRC	0.129147	0.422527	1.08164	non
EPB41	-0.128966	0.449115	1.08173	non
MDH2	0.128613	0.197286	1.0819	non
COTL1	-0.128431	0.346322	1.08199	non
C5	0.127994	0.422527	1.0822	non
ACP1	-0.126529	0.542311	1.0829	non
ULK4	0.126372	0.354081	1.08297	non
RNF115	0.12541	0.332117	1.08343	non
RPL18A	-0.124259	0.477551	1.08397	non
NONO	-0.124187	0.403647	1.084	non
ALDH9A1	-0.122789	0.405166	1.08466	non
SNRPA1	-0.122031	0.514021	1.08502	non
KHDRBS1	-0.121693	0.368561	1.08517	non
MYL6	0.1206	0.30289	1.08568	non
CHCHD3	0.119166	0.627643	1.08634	non
ALYREF	0.11912	0.609809	1.08636	non
FBL	0.119037	0.40067	1.0864	non
NUP210	-0.117548	0.33842	1.08709	non
SF3B2	-0.116969	0.492311	1.08735	non
DCXR	-0.116699	0.602128	1.08747	non
CTSD	-0.115612	0.457126	1.08797	non
VNN2	0.114959	0.17134	1.08827	non
YWHAH	-0.114659	0.46367	1.0884	non
ARHGDIB	0.113656	0.427018	1.08885	non
P4HB	0.113452	0.361429	1.08895	non
HLA-B	0.113117	0.425556	1.0891	non
PDIA6	0.112491	0.289479	1.08938	non
PSMA6	0.111677	0.739937	1.08974	non
HLA-E	0.111168	0.246329	1.08997	non
CAPZB	-0.10954	0.428371	1.09069	non
HNRNPA3	0.109441	0.382311	1.09073	non
RPA1	-0.108969	0.61264	1.09094	non
SRRM1	0.108148	0.431336	1.0913	non
BRIX1	-0.107352	0.639215	1.09165	non
ERP29	0.106693	0.318884	1.09194	non
GYG1	0.106002	0.441138	1.09224	non
F10	0.105696	0.746293	1.09238	non
OXSR1	-0.105377	0.83596	1.09252	non
GANAB	0.104404	0.445403	1.09294	non
COPB2	0.104333	0.827869	1.09297	non
MAB21L4	0.102572	0.533287	1.09373	non
GRPEL1	0.10256	0.758599	1.09373	non
GTPBP4	-0.101376	0.682859	1.09424	non
CPNE1	-0.100719	0.648846	1.09452	non
LMNA	0.0972633	0.650565	1.09599	non
ILF3	-0.0970879	0.671099	1.09606	non
KRT33B	0.0968156	0.782968	1.09617	non
RAB11A	-0.0960586	0.565378	1.09649	non
A1BG	0.0946548	0.40577	1.09708	non
RB1	-0.0938655	0.585055	1.0974	non
MANF	0.0910975	0.348643	1.09855	non
MKI67	0.0891489	0.711362	1.09934	non
AHSA1	-0.0889233	0.711712	1.09943	non
TMSB4X	-0.0879657	0.585055	1.09982	non
DLAT	-0.0868956	0.650565	1.10025	non
GNG2	0.0839821	0.403647	1.10142	non
SH3BGRL	0.083869	0.721256	1.10147	non
KRT77	0.0826741	0.703885	1.10194	non
ZNF532	0.0825849	0.711712	1.10198	non
PGAM5	-0.0823377	0.743438	1.10207	non
AHNAK	0.0817961	0.445718	1.10229	non
NPEPPS	-0.0783257	0.598613	1.10365	non
PSMA3	0.0781911	0.703885	1.1037	non
POSTN	0.0773872	0.666523	1.10401	non
MACROH2A1	0.0772039	0.475388	1.10409	non
HNRNPU	0.0756055	0.565525	1.1047	non
DHX9	0.0743671	0.400606	1.10518	non
FBXO6	0.0730609	0.354081	1.10568	non
ETFB	0.0719688	0.724994	1.1061	non
PRKCB	-0.068285	0.647457	1.10749	non
SDHA	-0.0670243	0.650565	1.10796	non
TOP2A	0.0652632	0.585055	1.10861	non
EIF1	-0.064144	0.689352	1.10902	non
H2BC12	-0.0636048	0.688317	1.10922	non
PUF60	-0.0627011	0.751748	1.10956	non
NAP1L1	0.0622039	0.721256	1.10974	non
ABRACL	-0.060729	0.83596	1.11028	non
RPL24	-0.0596108	0.758599	1.11068	non
EIF2S3	-0.05904	0.817248	1.11089	non
PRKDC	-0.0583005	0.737811	1.11115	non
NAA10	-0.0579995	0.675083	1.11126	non
MTDH	-0.0577981	0.772795	1.11134	non
SRSF7	0.0571338	0.625925	1.11157	non
CNN2	0.0562365	0.688317	1.1119	non
RAB5C	0.0555246	0.786294	1.11215	non
GSTA1	0.0544554	0.770622	1.11253	non
ATP5PB	0.0522046	0.861863	1.11333	non
PSMB3	-0.0516257	0.820664	1.11353	non
ABCA10	0.0513972	0.41415	1.11361	non
PON1	0.050542	0.671099	1.11391	non
BUB3	-0.0504259	0.839173	1.11395	non
ATXN2L	-0.049991	0.698439	1.1141	non
GZMM	0.0494521	0.536781	1.11429	non
CASP14	0.0487701	0.682859	1.11453	non
RAB7A	0.0480489	0.694026	1.11478	non
GGCT	-0.0476979	0.785007	1.1149	non
IDH3A	0.0476896	0.739937	1.1149	non
DEK	-0.0458489	0.810155	1.11554	non
HARS1	0.0451686	0.833022	1.11577	non
HMOX2	0.0450303	0.486002	1.11582	non
DDX3X	-0.0436562	0.718584	1.11629	non
MAGOH	-0.0429097	0.845105	1.11655	non
DDX27	0.0427073	0.833022	1.11661	non
ACADM	-0.0420565	0.786294	1.11684	non
RAC2	-0.0415301	0.849975	1.11701	non
LONP1	-0.0412883	0.866618	1.1171	non
A2M	0.0410163	0.817248	1.11719	non
SH3BGRL3	0.0392833	0.940164	1.11777	non
CSDE1	0.0391918	0.86778	1.1178	non
TOP1	0.0379783	0.7896	1.11821	non
SNRNP200	0.0370096	0.835843	1.11853	non
FERMT3	-0.0324919	0.860622	1.12002	non
C7	-0.0312074	0.835502	1.12044	non
KNG1	-0.0301065	0.918228	1.1208	non
HSP90B1	0.0280426	0.83596	1.12147	non
PIP	0.027998	0.737811	1.12149	non
RBMX	-0.0261533	0.833022	1.12208	non
ATP2A2	0.0257077	0.930719	1.12222	non
HSD17B10	0.0255155	0.915845	1.12228	non
CBX5	0.0238741	0.924679	1.1228	non
SRSF6	-0.0237049	0.86778	1.12286	non
RFC3	-0.0229395	0.856616	1.1231	non
ZNF133	0.0222012	0.951987	1.12333	non
RAB8A	0.0219851	0.910231	1.1234	non
PSMB4	-0.0174115	0.918571	1.12483	non
ARG1	0.0172303	0.89622	1.12489	non
KRT86	-0.0164208	0.953798	1.12514	non
DYNC1H1	-0.0162966	0.947388	1.12518	non
ALDH18A1	-0.0143768	0.947388	1.12577	non
EIF3L	-0.0120128	0.961615	1.12649	non
ANXA2	0.0112968	0.942116	1.12671	non
GSTO1	-0.0105605	0.96568	1.12694	non
SAE1	-0.0102362	0.961661	1.12703	non
ANXA5	-0.00973924	0.943975	1.12718	non
LRRC59	-0.00890243	0.961615	1.12744	non
PLTP	0.0059517	0.964186	1.12832	non
SERPINB9	0.00479882	0.983807	1.12866	non
EIF3J	0.0045645	0.983807	1.12873	non
DPYSL2	0.00301202	0.983807	1.12919	non
SRPRB	0.00292147	0.993035	1.12922	non
PKLR	-0.00152802	0.996787	1.12963	non
SMC2	-0.000996828	0.996787	1.12979	non

## Sheet: Fig. 5c
Fig.5c
Sample list	Clusters	HSP90AA1	HSP90AB1	AKR1C3	HMGA1	CRKL	EIF5A	MCM7
[1] 20231128_2F_13153	Cluster H1	3.11282	4.31083	1.57949	2.50292	1.82133	2.46765	1.62841
[2] 20231128_2G_13154	Cluster H2	1.34546	2.13567	1.52099	0.0785702	0.132068	1.54834	0.877313
[3] 20231128_2H_13158	Cluster H1	3.45156	4.21239	1.43732	1.8377	2.41784	2.32931	1.79384
[4] 20231128_2I_13159	Cluster H1	3.54619	4.36167	1.94323	1.14947	2.10782	2.27849	1.28891
[5] 20231128_2K_13155	Cluster H2	2.38156	3.906	0.738988	1.93749	1.43489	1.42476	1.18315
[6] 20231128_2L_13160	Cluster H1	3.55649	4.39363	1.17034	1.74314	2.0027	2.40832	1.48022
[7] 20231128_3B_13156	Cluster H2	0.437143	1.83604	-0.113448	0.0785702	0.132068	0.568202	0.0454603
[8] 20231128_3D_13161	Cluster H1	3.71902	4.77603	1.91795	1.66197	2.49464	2.18533	1.94888
[9] 20231128_3F_13157	Cluster H1	2.85049	4.29531	1.56049	1.84361	2.30742	2.28869	1.36001
[10] 20231129_2B_13179	Cluster H1	2.96717	4.10209	1.29762	2.01678	2.11354	2.72485	1.54685
[11] 20231129_2E_13181	Cluster H2	2.9672	3.78047	0.385761	-0.522694	-0.201206	0.738052	1.38501
[12] 20231129_2G_13178	Cluster H1	2.83755	4.2338	2.11329	2.02014	2.36463	2.11336	1.57994
[13] 20231129_2H_13177	Cluster H1	3.16205	4.19523	2.31155	2.11019	1.99838	2.30376	1.45114
[14] 20231129_2L_13180	Cluster H2	2.21815	3.32426	0.483067	1.47331	1.49183	1.51061	0.266345
[15] 20231129_3C_13176	Cluster H1	3.1019	4.12864	1.73251	2.14572	2.50137	2.38652	1.43134
[16] 20231130_10B_13192	Cluster H1	2.86336	4.97204	1.7256	2.39241	2.6572	2.80474	1.38904
[17] 20231130_10E_13193	Cluster H1	3.45689	3.97018	0.343313	1.64915	2.51187	2.32921	1.17871
[18] 20231130_10F_13194	Cluster H1	3.99477	4.23585	1.97782	1.7332	2.73049	2.57605	1.78319
[19] 20231130_10G_13195	Cluster H1	2.69932	4.52097	1.3626	2.14539	2.30899	2.8409	2.44868
[20] 20231130_10H_13196	Cluster H1	2.77908	4.21298	0.343313	1.57026	1.62594	2.72388	1.52679
[21] 20231130_10I_13191	Cluster H2	1.74021	2.39829	0.283983	1.99074	1.65577	0.424373	-0.0128993
[22] 20231130_10J_13197	Cluster H1	2.96438	4.23496	1.24145	1.99993	2.11776	2.70991	1.94393
[23] 20231130_10K_13198	Cluster H1	3.19861	4.45736	1.94062	1.80347	1.89062	2.43077	1.86083
[24] 20231130_11D_13199	Cluster H1	3.07213	4.14094	0.982047	2.07522	1.92861	2.88504	1.34589
[25] 20231130_11E_13200	Cluster H1	2.47999	4.487	1.6604	-0.100092	2.66251	2.65193	1.88989
[26] 20231130_11F_13201	Cluster H1	3.8654	4.71839	1.72176	2.47268	2.29685	2.43933	1.60259
[27] 20231204_2B_13218	Cluster H1	3.33372	4.80985	0.973861	2.00877	2.76818	2.78064	2.01724
[28] 20231204_2D_13216	Cluster H2	1.08987	1.72305	1.86713	0.0155136	-0.0174311	0.260847	0.0363839
[29] 20231204_2G_13219	Cluster H1	3.35354	4.5414	1.42957	2.59732	2.57409	2.6447	1.51598
[30] 20231204_2H_13220	Cluster H1	3.26167	4.71118	1.3354	2.24358	1.64443	2.68219	1.26992
[31] 20231204_2J_13221	Cluster H1	3.25328	4.63755	1.50998	2.27857	2.63908	2.71682	1.46109
[32] 20231204_2L_13222	Cluster H1	3.9429	4.66233	1.2662	-0.0404142	1.46267	2.36557	1.70081
[33] 20231204_3B_13223	Cluster H1	3.55868	4.47044	0.652906	1.9353	2.19531	2.09703	1.67032
[34] 20231204_3D_13224	Cluster H1	3.76496	4.45927	1.43173	2.18476	2.58049	2.67499	1.94832
[35] 20231204_3E_13217	Cluster H2	0.570839	1.35523	0.0949951	0.872564	1.38848	0.988077	0.0363839
[36] 20231204_3F_13225	Cluster H1	3.24953	4.57412	1.92659	1.84763	2.20544	2.82009	1.81519
[37] 20231212_10B_13337	Cluster H1	3.09844	4.36516	1.6333	2.41948	2.58554	2.40792	1.22923
[38] 20231212_10C_13338	Cluster H1	3.0097	4.1297	0.87351	1.60782	2.68868	2.60849	1.4713
[39] 20231212_10I_13339	Cluster H1	3.49943	4.47366	2.09889	0.715587	0.85724	2.21164	1.92489
[40] 20231212_10J_13340	Cluster H1	2.87304	4.48294	1.32529	0.715587	2.40474	2.1295	1.56378
[41] 20231212_10L_13341	Cluster H1	3.24284	4.67975	1.16588	2.89343	2.60231	2.07453	1.53624
[42] 20231212_11E_13335	Cluster H2	2.18231	2.909	0.267129	0.443343	0.346023	1.43311	1.00826
[43] 20231212_11F_13336	Cluster H2	1.66257	2.73121	0.267129	0.443343	0.346023	1.70293	0.129871

## Sheet: Fig.5d
Fig.5d
GO enrichment analysis of the differential proteins between the cells of cluster H1 and cluster H2.
ID	Description	GeneRatio	BgRatio	p value	p.adjust	q value	geneID	Count	number
GO:0002181	Cytoplasmic translation	0.236842	161/18903	1.1807e-75	3.49251e-72	2.79516e-72	RPL19/RPS19/RPS15A/RPSA/EIF4A1/RPS23/RPS28/HNRNPD/RPL8/RPL9/RPL22/IGF2BP1/RPLP0/RPS3/RPS18/RPS20/RPL38/RPS16/RPLP2/RPS24/RPS29/EIF3F/RPL13/EIF4H/EIF3A/RPS9/RPS27A/RPS14/RPL27/RPS25/RPL7A/YBX1/EIF3D/RPL12/RPL26/RACK1/RPS5/RPL36/RPS11/RPS4X/RPS2/PKM/RPL23A/RPS6/RPS21/RPL15/RPL29/RPS8/RPL37A/RPL11/EIF2S2/EIF3CL/RPL31/RPL27A/RPL28/RPL35/ETF1/RPL17/RPL4/RPL35A/RPL23/RPL10A/RPL7	63	399
GO:0022613	Ribonucleoprotein complex biogenesis	0.139098	489/18903	5.83163e-17	8.30785e-14	6.649e-14	HSP90AB1/HSP90AA1/RAN/RPS19/RPSA/PA2G4/RPS28/RPLP0/RPL38/RPS16/RPS24/EIF3F/EIF4H/EIF3A/RPS14/RPL27/RPS25/RPL7A/EIF3D/RPL26/RPS5/RPL23A/RPS6/RPS21/RPS8/RPL11/EIF2S2/SNRPB/EIF3CL/RPL35/SNRPE/XRCC5/RPL35A/DDX39B/RPL10A/NPM1/RPL7	37	398
GO:0061077	Chaperone-mediated protein folding	0.0639098	71/18903	1.04628e-16	8.30785e-14	6.649e-14	HSPB1/CCT4/HSPA1A/HSPA1B/HSPA2/ST13/CCT5/HSPA8/CCT2/TCP1/CCT6A/CCT3/CCT8/CCT7/FKBP1A/FKBP4/HSPH1	17	397
GO:0006457	Protein folding	0.0977444	223/18903	1.12344e-16	8.30785e-14	6.649e-14	PPIA/HSP90AB1/HSP90AA1/HSPB1/CCT4/HSPA1A/HSPA1B/HSPA2/ST13/CCT5/HSPA8/CCT2/CDC37/TBCA/TCP1/STIP1/CCT6A/CCT3/CCT8/HSPA4/CCT7/NUDC/FKBP1A/FKBP4/PFDN1/HSPH1	26	396
GO:0000723	Telomere maintenance	0.075188	154/18903	5.37101e-14	2.69454e-11	2.15651e-11	HSP90AB1/HSP90AA1/CCT4/CCT5/HNRNPD/HNRNPA2B1/HNRNPA1/CCT2/TCP1/CCT6A/CCT3/CCT8/MAPK1/CCT7/XRCC5/PARP1/APEX1/FEN1/PCNA/XRCC6	20	395
GO:1904851	Positive regulation of establishment of protein localization to telomere	0.0300752	10/18903	6.08003e-14	2.69454e-11	2.15651e-11	CCT4/CCT5/CCT2/TCP1/CCT6A/CCT3/CCT8/CCT7	8	394
GO:1904358	Positive regulation of telomere maintenance via telomere lengthening	0.0451128	37/18903	6.37652e-14	2.69454e-11	2.15651e-11	CCT4/CCT5/HNRNPA2B1/HNRNPA1/CCT2/TCP1/CCT6A/CCT3/CCT8/MAPK1/CCT7/XRCC5	12	393
GO:0070203	Regulation of establishment of protein localization to telomere	0.0300752	11/18903	2.20229e-13	6.51438e-11	5.21364e-11	CCT4/CCT5/CCT2/TCP1/CCT6A/CCT3/CCT8/CCT7	8	392
GO:1904869	Regulation of protein localization to Cajal body	0.0300752	11/18903	2.20229e-13	6.51438e-11	5.21364e-11	CCT4/CCT5/CCT2/TCP1/CCT6A/CCT3/CCT8/CCT7	8	391
GO:1904871	Positive regulation of protein localization to Cajal body	0.0300752	11/18903	2.20229e-13	6.51438e-11	5.21364e-11	CCT4/CCT5/CCT2/TCP1/CCT6A/CCT3/CCT8/CCT7	8	390
GO:0042254	Ribosome biogenesis	0.0977444	310/18903	3.09881e-13	8.33298e-11	6.66911e-11	RAN/RPS19/RPSA/PA2G4/RPS28/RPLP0/RPL38/RPS16/RPS24/RPS14/RPL27/RPS25/RPL7A/RPL26/RPS5/RPL23A/RPS6/RPS21/RPS8/RPL11/RPL35/XRCC5/RPL35A/RPL10A/NPM1/RPL7	26	389
GO:0010833	Telomere maintenance via telomere lengthening	0.056391	81/18903	4.02305e-13	9.91681e-11	7.9367e-11	HSP90AB1/HSP90AA1/CCT4/CCT5/HNRNPA2B1/HNRNPA1/CCT2/TCP1/CCT6A/CCT3/CCT8/MAPK1/CCT7/XRCC5/PARP1	15	388
GO:0070202	Regulation of establishment of protein localization to chromosome	0.0300752	12/18903	6.52671e-13	1.20663e-10	9.65696e-11	CCT4/CCT5/CCT2/TCP1/CCT6A/CCT3/CCT8/CCT7	8	387
GO:1903405	Protein localization to nuclear body	0.0300752	12/18903	6.52671e-13	1.20663e-10	9.65696e-11	CCT4/CCT5/CCT2/TCP1/CCT6A/CCT3/CCT8/CCT7	8	386
GO:1904816	Positive regulation of protein localization to chromosome, telomeric region	0.0300752	12/18903	6.52671e-13	1.20663e-10	9.65696e-11	CCT4/CCT5/CCT2/TCP1/CCT6A/CCT3/CCT8/CCT7	8	385

[truncated: 6 more sheets: Fig.5e, Fig.5f, Fig. 5g, Fig.5h, SFig.7, SFig.8]
